# Supplementary material for: An Exploration of the Effect of the Kleier Model and Carrier-Mediated Theory to Design Phloem-Mobile Pesticides Based on Researching the N-Alkylated Derivatives of Phenazine-1-Carboxylic Acid-Glycine
Source: Molecules. 2022 Aug 6;27(15):4999. doi: 10.3390/molecules27154999 (PMC9370529; doi:10.3390/molecules27154999)
Supplement: Supplementary file 1 [file molecules-27-04999-s001.zip]

Archive with 1 entries (1 files):
- molecules-1810484-supplementary.pdf
